# Supplementary material for: Modeling the Drying Process of Porous Catalysts: Impact of the Pore Size Distribution
Source: Ind Eng Chem Res. 2023 Nov 14;62(46):20006–16. doi: 10.1021/acs.iecr.3c03057 (PMC10682989; doi:10.1021/acs.iecr.3c03057)
Supplement: Supplementary file 2 — ie3c03057_si_002.zip [file ie3c03057_si_002.zip]

Archive with 14 entries (14 files):
- elsarticle-harv.bst
- elsarticle-num-names.bst
- elsarticle-num.bst
- main.tex
- Vu2019_T.eps
- Vu2019_Jw.eps
- Vu2018_X.eps
- Vu2018_P.eps
- Vu2018_T.eps
- VerifyPermeability.eps
- VerifyPc.eps
- Verifypartpermlin.eps
- Verifyrflin.eps
- references.bib
