# Supplementary material for: Modeling the Drying Process of Porous Catalysts: Impact of the Pore Size Distribution
Source: Ind Eng Chem Res. 2023 Nov 14;62(46):20006–16. doi: 10.1021/acs.iecr.3c03057 (PMC10682989; doi:10.1021/acs.iecr.3c03057)
Supplement: Supplementary file 2 — ie3c03057_si_002.zip [file ie3c03057_si_002.zip › main.tex]

%% This is file `elsarticle-template-1-num.tex',
%%
%% Copyright 2009 Elsevier Ltd
%%
%% This file is part of the 'Elsarticle Bundle'.
%% ---------------------------------------------
%%
%% It may be distributed under the conditions of the LaTeX Project Public
%% License, either version 1.2 of this license or (at your option) any
%% later version.  The latest version of this license is in
%%    http://www.latex-project.org/lppl.txt
%% and version 1.2 or later is part of all distributions of LaTeX
%% version 1999/12/01 or later.
%%
%% Template article for Elsevier's document class `elsarticle'
%% with numbered style bibliographic references
%%
%% $Id: elsarticle-template-1-num.tex 149 2009-10-08 05:01:15Z rishi $
%% $URL: http://lenova.river-valley.com/svn/elsbst/trunk/elsarticle-template-1-num.tex $
%%
\documentclass[preprint,review,12pt]{elsarticle}

%% Use the option review to obtain double line spacing
% \documentclass[preprint,review,12pt]{elsarticle}

%% Use the options 1p,twocolumn; 3p; 3p,twocolumn; 5p; or 5p,twocolumn
%% for a journal layout:
%% \documentclass[final,1p,times]{elsarticle}
%% \documentclass[final,1p,times,twocolumn]{elsarticle}
%% \documentclass[final,3p,times]{elsarticle}
%% \documentclass[final,3p,times,twocolumn]{elsarticle}
%% \documentclass[final,5p,times]{elsarticle}
%% \documentclass[final,5p,times,twocolumn]{elsarticle}

%% The graphicx package provides the includegraphics command.
\usepackage{graphicx}
\usepackage{subcaption}
\usepackage{adjustbox}
%% The amssymb package provides various useful mathematical symbols
\usepackage{amssymb}
%% The amsthm package provides extended theorem environments
\usepackage{amsmath}
\usepackage{fancyhdr}
\pagestyle{fancy}
\fancyhead{}
\fancyfoot[C]{S\thepage}
\renewcommand{\headrulewidth}{0pt}

%% for shading
\usepackage{pgfplots}

%% for copyright symbol
\usepackage{textcomp}

%% Provides positioning options
\usepackage{float}

%% don't forget to comment this one out before sending for review
\setlength {\marginparwidth }{2cm}
\usepackage{todonotes}				% provides \todo{...} \missingfigure{...}

%% to comment out blocks of text while writing
\usepackage{comment}
\usepackage{ulem} % crossing out

%% lipsum provides blind text
% \usepackage{lipsum}


%% The lineno packages adds line numbers. Start line numbering with
%% \begin{linenumbers}, end it with \end{linenumbers}. Or switch it on
%% for the whole article with \linenumbers after \end{frontmatter}.
\usepackage{lineno}

% nomenclature stuff
\usepackage{framed}
\usepackage{multicol}
\usepackage{nomencl}

% \makenomenclature

\setlength{\nomitemsep}{-\parskip} % Baseline skip between items
\renewcommand*\nompreamble{\begin{multicols}{2}}
\renewcommand*\nompostamble{\end{multicols}}

\DeclareCaptionLabelFormat{custom}
{%
 \textbf{#1 S#2}
}
\DeclareCaptionLabelSeparator{custom}{}
\DeclareCaptionFormat{custom}
{%
    #1#2 #3
}

\captionsetup
{
    format=custom,%
    labelformat=custom,%
    labelsep=custom
}

\newcommand{\change}[1]{\todo[linecolor=blue, backgroundcolor=blue!25, bordercolor=blue]{\textbf{Change:}\\#1}}
\newcommand{\missing}[1]{\todo[linecolor=green, backgroundcolor=red!25, bordercolor=green]{\textbf{Missing:}\\#1}}
\newcommand{\todoGeneral}[1]{\todo[inline, backgroundcolor=orange!10]{\textbf{\textcolor{red}{To Do:}\\}#1}}

\journal{Journal Name}

\renewcommand{\theequation}{S\arabic{equation}}
% custom commands
% \newcommand{\rev}[1]{{\color{red}#1}}
\newcommand{\rev}[1]{#1}

\newcommand{\tabref}[1]{table S\ref{#1}}
\newcommand{\figref}[1]{figure S\ref{#1}}
\renewcommand{\eqref}[1]{\rev{equation} (\ref{#1})}
\newcommand{\Pas}{\mathrm{Pa \cdot s}}
\newcommand{\tPas}{$\Pas$}
\newcommand{\vel}{\mathbf{v}} % velocity
\newcommand{\massfrac}{\omega} % mass fraction

\pgfplotsset{compat=1.18} % compatibility for pgfplot
\begin{document}


%% Title, authors and addresses
\begin{center}
    \Huge Supporting Information\\
    \vspace{1cm}
    \textbf{Modeling the drying process of porous catalysts - impact of the pore size distribution}\\
\end{center}
\begin{center}
    \vspace{1cm}
    David R. Rieder, Elias A.J.F. Peters\textsuperscript{*}, Johannes A.M. Kuipers \\
    \textit{Multiphase Reactors Group, Department of Chemical Engineering and Chemistry, Eindhoven University of Technology, P.O. Box 513, 5600 MB Eindhoven, The Netherlands}\\
    \textsuperscript{*}Corresponding author (e.a.j.f.peters@tue.nl)
\end{center}
\newpage
% \title{Modeling the drying process of porous catalysts - impact of the pore size distribution}

%% use the tnoteref command within \title for footnotes;
%% use the tnotetext command for the associated footnote;
%% use the fnref command within \author or \address for footnotes;
%% use the fntext command for the associated footnote;
%% use the corref command within \author for corresponding author footnotes;
%% use the cortext command for the associated footnote;
%% use the ead command for the email address,
%% and the form \ead[url] for the home page:
%%
%% \title{Title\tnoteref{label1}}
%% \tnotetext[label1]{}
%% \author{Name\corref{cor1}\fnref{label2}}
%% \ead{email address}
%% \ead[url]{home page}
%% \fntext[label2]{}
%% \cortext[cor1]{}
%% \address{Address\fnref{label3}}
%% \fntext[label3]{}


%% use optional labels to link authors explicitly to addresses:
%% \author[label1,label2]{<author name>}
%% \address[label1]{<address>}
%% \address[label2]{<address>}

% \author{D.R.~Rieder}
% \author{E.A.J.F.~Peters\corref{cor}}
% \ead{e.a.j.f.peters@tue.nl}
% \author{J.A.M.~Kuipers}
% \cortext[cor]{Corresponding author}

% \address{Multiphase Reactors Group, Department of Chemical Engineering and Chemistry, Eindhoven University of Technology, P.O. Box 513, 5600 MB Eindhoven, The Netherlands}
% \tableofcontents
% \newpage

\section*{Availablility of scripts and files}
The associated matlab scripts, input files, generated data and evaluation procedures are available free of charge on https://data.4tu.nl with DOI: 10.4121/b62c98f8-be8c-4a4a-9d7f-b25915d47745\\
\section*{Numerical Details \& Validation}
\label{app:numdetails}
\subsection*{Solving scheme}
The governing equations form a system on non-linear partial differential equations and cannot be solved analytically. Therefore, a numerical approach was chosen where the equations are spatially discretized with the finite volume method and Euler-backward for temporal resolution. As a means to determine the solution for each timestep, Newton-Raphson iterations were employed within a Mathworks\textsuperscript{\textregistered} MATLAB implementation. The associated Jacobian is determined via numerical differentiation of the residuals with a step size of $\mathrm{10^{-10}}$ relative to the field value. For the convective fluxes of the species transport, a MINMOD TVD scheme was applied.\\
Additionally, the model has been found to be sensitive to strong gradients in the liquid saturation $S_l$, which predominantly appear during the initial time steps near the drying surface. The thus induces sharp changes in local parameters may induce numerical oscillations, if the gradients are not resolved sufficiently. To suppress those oscillations, the numerical grid is refined towards the surface with along the dimensionless spatial variable $\zeta$:
\begin{align}
    \zeta &= r/R \\
    \Delta \zeta(n) &= \frac{(1+\Delta\zeta_{min})-\zeta(n)}{\sum_{n}^{n_{tot}}(1+\Delta\zeta_{min})-\zeta(n)}
\end{align}
with the cell index $n$, the total number of cells $n_{tot}$ and minimal relative grid spacing $\Delta \zeta_{min}$ at $\zeta \longrightarrow 1$. For this investigation, a grid resolution of $n_{tot}=100$~ cells and $\Delta\zeta_{min}=0.01$ were considered sufficient.
\subsection*{Numerical treatment of pore size distributions}
As a means to investigate any arbitrary pore size distribution, equation \eqref{eq:permeability_K} - (\ref{eq:saturation_free}) are evaluated numerically. 
\begin{equation} \label{eq:permeability_K}
    K = \frac{1}{8} \int_{r_{p,min}}^{r_{p,max}} r^2 \frac{d V_p}{d r_p} \mathrm{d}r_p
\end{equation}
\begin{align}
    k_l = \frac{1}{8K} \int_{r_{p,min}}^{r_{p,f}} r_p^2 \frac{dV_p}{dr_p} \mathrm{d}r_p \label{eq:permeability_kl}\\
    k_g = \frac{1}{8K} \int_{r_{p,f}}^{r_{p,max}} r_p^2 \frac{dV_p}{dr_p} \mathrm{d}r_p \label{eq:permeability_kg}
\end{align}
\begin{equation}
    k_l + k_g = 1
\end{equation}
\begin{equation} \label{eq:saturation_free}
    S_{l,f} = \frac{S_l - S_{l,crit}}{1-S_{l,crit}} = \frac{1}{1-\epsilon_s}\int_{r_{p,min}}^{r_{p,f}} \frac{dV_p}{dr_p} \mathrm{d}r_p
\end{equation}
However, constant integration of those functions throughout the solution requires significant amounts of computational time. As a means to approximate $k_l$, $k_g$ and $r_{p,f}$, while keeping the introduced error low, satisfy smoothness and significantly decrease the required computation time, modified Akima piecewise cubic Hermite interpolation is applied  \cite{Akima1970}, as provided by the \textit{makima} function of MATLAB. Additionally, under- and overshoots of $k_l$, $k_g$ and $r_f$ have to be avoided at $S \approx S_{crit}$. This is guaranteed by extending the initially integrated data set to $S < S_{crit}$ by two points into $S<S_{crit}$ with the respective limit values $k_l = 0$, $k_g = 1$ and $r_{p,f} = r_{p,min}$
\subsection*{Numerical treatment of permeability model}
To verify its implementation, the results of the permeability model are compared with the analytical solution for a homogeneous pore-size distribution and with published data for mono- and bimodal distributions by  Vu \& Tsotsas \cite{Vu2019}. For the uniform distribution, following expression was employed:
\begin{equation} \label{eq:homodist_app}
    \frac{dV_p}{dr_p} = \frac{0.6}{r_{p,max} - r_{p,min}}
\end{equation}
whereas the mono- and bimodal distributions follow:
\begin{equation} \label{eq:mmodal_app}
    \frac{dV_p}{dr_p} = \sum_i \frac{C_i}{\sigma_{p,i} \sqrt{2\pi} } \exp\left( -\frac{1}{2} \left(\frac{r_{p} - r_{p,i}}{\sigma_{p,i}}\right)^2 \right)
\end{equation}
with the number of modes $i$, their respective volume $C_i$, mean pore diameter $r_{p,i}$ and standard deviation $\sigma_{p,i}$. The respective details are shown in \tabref{tab:poresize}. \\
\begin{table}[H]
    \centering
    \begin{tabular}{ccccc}
        case & $C_0$ & $r_{p,0} \pm \sigma_{p,0}$ & $C_1$ & $r_{p,1} \pm \sigma_{p,1}$ \\
             &       &in nm &   & in nm \\ \hline
         V1  & 1 & $100 \pm 5$ & - \\
         V2  & 1 & $1000 \pm 100$ & - \\
         V3  & 0.5 & $100 \pm 10$ & 0.5 & $200 \pm 20$ \\
         V4  & 0.5 & $100 \pm 10$ & 0.5 & $2000 \pm 200$ \\
    \end{tabular}
    \caption{pore size distribution data for the verification cases \cite{Vu2019}.}
    \label{tab:poresize}
\end{table}
The numerically derived $K$, $k_w$ and $k_g$ for \eqref{eq:homodist_app} in the range of $0.1~\mathrm{m} \leq r_p \leq 1~\mathrm{m}$ were compared with their analytically derived solutions:
\begin{align}
    K &= 0.0277~\mathrm{m^2} \\
    k_l(S_{l,f}) &= (S_{l,f} (r_{p,max} - r_{p,min}))^3~\mathrm{\frac{1}{m^3}} \\
    k_g(S_{l,f}) &= 1-k_w(S_{l,f}) \\
    r_{p,f}(S_{l,f}) &= r_{p,min} + S_{l,f} (r_{p,max} - r_{p,min})
\end{align}
The numerically determined permeability $K$ shows a relative deviation of $1.52 \cdot 10^{-4}$. For $k_w$, $k_g$ and $r_f$ the results are given in \figref{fig:ver_distribution_perm} and S\ref{fig:ver_distribution_rf}. Their respective $L_2$-errors both lie well below $1\cdot 10^{-4}$. As for the monomodal and bimodal cases in \tabref{tab:poresize}, the results are shown in \figref{fig:ver_distribution_perm} and S\ref{fig:ver_distribution_Pc} and show an overall maximum $L_2$-error below $5\cdot10^{-3}$. With those results, implementation is considered to be sufficiently accurate and verified.

\begin{figure}[H]
    \centering
    \begin{subfigure}{0.49\textwidth}
        \centering
        % \missingfigure{partial permeability linear}
        \includegraphics[width=\textwidth]{Verifypartpermlin.eps}
        \caption{}
        \label{fig:ver_partpermlin}
    \end{subfigure}
    \begin{subfigure}{0.49\textwidth}
        \centering
        % \missingfigure{rf linear}
        \includegraphics[width=\textwidth]{Verifyrflin.eps}
        \caption{}
        \label{fig:ver_distribution_rf}
    \end{subfigure}
    
    \begin{subfigure}{0.49\textwidth}
        \centering
        %\missingfigure{partial permeabilities}
        \includegraphics[width=\textwidth]{VerifyPermeability.eps}
        \caption{}
        \label{fig:ver_distribution_perm}
    \end{subfigure}
    \begin{subfigure}{0.49\textwidth}
        \centering
        % \missingfigure{capillary pressure}
        \includegraphics[width=\textwidth]{VerifyPc.eps}
        \caption{}
        \label{fig:ver_distribution_Pc}
    \end{subfigure}
    \caption{Results for the verification of the permeability model: (a) partial permeabilities and (b) largest filled radius $r_{p,f}$ of the uniform distribution, as well as (c) partial permeabilities and (d) capillary pressure by \cite{Vu2019}; case V1 - V4 are given in \figref{tab:poresize}.}
\end{figure}
\subsection*{Drying of light concrete}
Verification of the drying model has been conducted against the results provided in \cite{Vu2018} and \cite{Vu2019}.
There, the drying of a spherical pellet of light concrete has been simulated. In the first case (I), the drying is conducted at $T_\infty=20$~°C with the relative humidity of 50 \% in the drying air and highlights the temperature and water flux, as seen in \figref{fig:vu2019}. In contrast, the second case (II) conducts the drying at $T_\infty=80$~°C in dry air. The transient profiles of the moisture content and pressure, shown in \figref{fig:vu2018}.\\
In both cases, a very good qualitative and quantitative agreement with the reference data is reached. Only in \figref{fig:vu2018_b} a slight deviation from the reference data near the end of the drying can be observed, leading to a slightly faster occurrence of the drying. However, the model is quite sensitive towards the exact form of the underlying correlations, discretization and averaging approaches, as well as the uncertainty of the exact determination procedure of the reference data, the implementation is considered sufficiently verified.
\begin{figure}[H]
    \centering
    \begin{subfigure}{0.49\textwidth}
        \centering
        \includegraphics[width=\textwidth]{Vu2019_Jw.eps}
        \caption{}
        \label{fig:vu2019_a}
    \end{subfigure}
    \begin{subfigure}{0.49\textwidth}
        \centering
        \includegraphics[width=\textwidth]{Vu2019_T.eps}
        \caption{}
        \label{fig:vu2019_b}
    \end{subfigure}
    \caption{Results for verification case I \cite{Vu2019}: vapor flux and b) temperature at the center and surface of the particle.}
    \label{fig:vu2019}
\end{figure}

\begin{figure}[H]
    \centering
    \begin{subfigure}{0.49\textwidth}
        \centering
        \includegraphics[width=\textwidth]{Vu2018_X.eps}
        \caption{}
        \label{fig:vu2018_a}
    \end{subfigure}
    \begin{subfigure}{0.49\textwidth}
        \centering
        \includegraphics[width=\textwidth]{Vu2018_P.eps}
        \caption{}
        \label{fig:vu2018_b}
    \end{subfigure}
    \caption{Results for verification case II: a) saturation content and b) gas pressure at the center of the particle. Symbols denote the generated data, line the reference taken from \cite{Vu2018}.}
    \label{fig:vu2018}
\end{figure}

\newpage
\section*{Properties and correlations}
\label{app:propcorr}
\subsection*{Parameters used for the investigation} \label{app:param}
An overview over the transport coefficients and other simulation parameters is provided in \tabref{tab:params}.
\begin{table}[H]
    \centering
    \begin{tabular}{rll}
        Symbol~~~   & value & meaning \\ \hline
        $\alpha =$  & $14.25~\mathrm{W/m^2}$ & external heat transfer coefficient \\
        $\beta =$   & $\mathrm{0.015~mol/(m^2 s)}$ & effective mass transfer coefficient \\
        $\epsilon_s = $ & 0.4 & volume fraction of solid\\
        $S_{crit} =$& 0.35 & critical moisture content \\ 
        $S_{init} = $ & 0.99 & initial saturation \\
        $\rho_l =$  & $\mathrm{1000~kg/m^3}$ & liquid density \\
        $\rho_s =$  & $\mathrm{2500~kg/m^3}$ & solid density \\
        $\mu_{l,0}=$ & 0.001 \tPas & viscosity of pure water \\
        $\mu_g =$   & $14.626 \cdot 10^{-6}$~\tPas & gas viscosity \\
        $M_a = $    & 29~g/mol & molar weight of air\\
        $M_v = $    & 18~g/mol & molar weight of water \\
        $M_n = $    & 130~g/mol & molar weight of transported species\\
        $h_{l} = $  & $4190~\mathrm{J/(kg K) } (T-T_{ref})$& enthalpy of the liquid \\
        $h_{s} = $  & $960~\mathrm{J/(kg K) } (T-T_{ref})$ & enthalpy of the solid \\
        $h_{v} = $  & $1874~\mathrm{J/(kg K) } (T-T_{ref})$ & enthalpy of the vapor \\
        $h_{a} = $  & $1006~\mathrm{J/(kg K) } (T-T_{ref})$ & enthalpy of the air \\
        $k_{prec} = $ & $10^{4}$~1/s & precipitation reaction rate constant \\
        $\Delta h_v =$ & $-2.5\cdot 10^6 \mathrm{J/kg}$ & evaporation enthalpy \\
        $c_{sat} =$ & 5 mol/l & saturation concentration \\
        $x_{sat} =$ & 0.65 & weight fraction of species at saturation \\
        $D_{wn} =$ & $1.67\cdot 10^{-9}~\mathrm{m^2/s}$ & effective diffusion coefficient of species\\
        $T_{ref} =$ & 273.15 K & reference temperature \\
        $P_{ref} =$ & 101300 Pa & reference pressure
    \end{tabular}
    \caption{Parameters used during the investigation.}
    \label{tab:params}
\end{table}
The effective diffusion coefficient of vapor in the gas phase is determined by linear scaling with the area available for the flux:
\begin{equation}
    D_{g} = \epsilon_g D_{g,bin}
\end{equation}
with the binary diffusion coefficient $D_{g,bin}$ of vapor in air. Note, that tortuosity is neglected, as it would merely act as an additional scaling factor without additional merit to this work.
Similarly, the effective diffusion coefficient of the liquid $D_{l,wp}$ is computed by:
\begin{equation}
    D_{l,wp} = S_{l,f}  (1-\epsilon_s) D_{l,wp,bin}
\end{equation}
with the \rev{constant} binary diffusion coefficient of the dissolved species in water $D_{l,wp,bin}$.
The effective thermal conductivity is computed as arithmetic average quantity and by neglecting conduction in the gas phase:
\begin{equation}
    \lambda = \epsilon_s \lambda_s + \epsilon_l \lambda_l
\end{equation}
The enthalpy of all the solid, water, precipitate and air is computed by:
\begin{equation}
    h_i = c_{p,i} (T - T_{ref})
\end{equation}
where $T_{ref}$ denotes a reference temperature and $c_{p,i}$ the relevant heat capacity. For the vapor phase, the evaporation enthalpy $\Delta h_v$ is additionally taken into account:
\begin{equation}
    h_{g,w} = c_{p,v} (T-T_{ref}) + \Delta h_v
\end{equation}
The vapor pressure is computed according to the Antoine-equation:
\begin{equation}
    P_v = 133.32~\exp(18.584-3984.2 / (T-39.724))~\mathrm{Pa} \\
\end{equation}
For the binary diffusion coefficient of vapor in air, following expression holds:
\begin{equation}
    D_{va} = 2.26 \cdot 10^{-5}~(T/T_{ref})^{1.81} P_{ref}/P_g~\mathrm{m^2/s} 
\end{equation}

\newpage

\section*{Supplements verification cases}
If not explicitly mentioned, the same parameter as discussed above apply.\\
In both verification cases, the drying of light concrete is investigated. An overview of the relevant parameters is provided in \tabref{tab:param_ver}.
\begin{table}[H]
    \centering
    \begin{tabular}{rll}
        Symbol~~~   & value & meaning \\ \hline
        $\epsilon_s = $ & 0.2 & solid volume fraction \\
        $K = $ & $2\cdot10^{-13} \mathrm{m^2}$ & permeability \\
        $k_l = $ & $S_{fw}^3$ & liquid side partial permeability\\
        $k_g = $ & $1+(2 S_{fw}-3) S_{fw}^2$ & gas side partial permeability\\
        $R = $ & 2.5 mm & radius of the sphere \\
        $S_{init} = $ & 0.625 & initial saturation \\
        $\lambda_l =$ &$ 0.142 + 0.736 \epsilon_l/(1 - \epsilon_s)$ & thermal conductivity of the liquid \\
        $c_{init} = $ & 0 mol/l & initial concentration of aqueous species
    \end{tabular}
    \caption{Parameters used during the verification.}
    \label{tab:param_ver}
\end{table}
The liquid viscosity $\mu_l$ was calculated as follows:
\begin{align}
    \mu_l =& -1.27 \cdot 10^{-9} (T-273.15~\mathrm{K})^3 + 3.42 \cdot 10^{-7} (T-273.15~\mathrm{K})^2 \\
          & -3.43 \cdot 10^{-5}(T-273.15~\mathrm{K})+1.56 \cdot 10^{-3}~\Pas
\end{align}
The capillary pressure was computed in dependence of the local saturation:
\begin{equation}
    P_c = 40  \sigma \exp\left(8.4057 x 10^{-0.5562 (S-0.0438)}\right) \mathrm{Pa}
\end{equation}
and the surface tension in dependence of the local temperature:
\begin{align}
    \sigma =& -1.3 \cdot 10^{-7} (T-273.15~\mathrm{K}) \\
    &- 1.85 \cdot 10^{-4} (T-273.15~\mathrm{K}) + 0.07606 ~\mathrm{N/m}
\end{align}


\bibliographystyle{achemso}
\bibliography{references.bib}
\vspace*{\fill}
This information is available free of charge via the Internet at http://pubs.acs.org/


\end{document}

%%
%% End of file `elsarticle-template-1-num.tex'. 
