# Supplementary material for: Modeling the Drying Process of Porous Catalysts: Impact of the Pore Size Distribution
Source: Ind Eng Chem Res. 2023 Nov 14;62(46):20006–16. doi: 10.1021/acs.iecr.3c03057 (PMC10682989; doi:10.1021/acs.iecr.3c03057)
Supplement: Supplementary file 2 — ie3c03057_si_002.zip [file ie3c03057_si_002.zip › references.bib]

@article{Perre1999,
    title = {{A 3-D version of TransPore: a comprehensive heat and mass transfer computational model for simulating the drying of porous media}},
    year = {1999},
    journal = {International Journal of Heat and Mass Transfer},
    author = {Perr{\'{e}}, Patrick and Turner, Ian W.},
    number = {24},
    month = {12},
    pages = {4501--4521},
    volume = {42},
    publisher = {Pergamon},
    doi = {10.1016/S0017-9310(99)00098-8},
    issn = {00179310}
}

@article{Perre1999b,
    title = {{A 3-D version of TransPore: a comprehensive heat and mass transfer computational model for simulating the drying of porous media}},
    year = {1999},
    journal = {International Journal of Heat and Mass Transfer},
    author = {Perr{\'{e}}, Patrick and Turner, Ian W.},
    number = {24},
    month = {12},
    pages = {4501--4521},
    volume = {42},
    publisher = {Pergamon},
    doi = {10.1016/S0017-9310(99)00098-8},
    issn = {0017-9310}
}

@article{Vu2019,
    title = {{A Framework and Numerical Solution of the Drying Process in Porous Media by Using a Continuous Model}},
    year = {2019},
    journal = {International Journal of Chemical Engineering},
    author = {Vu, Hong Thai and Tsotsas, Evangelos},
    volume = {2019},
    doi = {10.1155/2019/9043670}
}

@article{Akima1970,
    title = {{A New Method of Interpolation and Smooth Curve Fitting Based on Local Procedures}},
    year = {1970},
    journal = {Journal of the ACM},
    author = {Akima, Hiroshi},
    number = {4},
    month = {10},
    pages = {589--602},
    volume = {17},
    doi = {10.1145/321607.321609},
    issn = {0004-5411},
    keywords = {interpolation, polynomial, slope of curve, smooth curve fitting}
}

@article{Liu2008,
    title = {{A parametric investigation of impregnation and drying of supported catalysts}},
    year = {2008},
    journal = {Chemical Engineering Science},
    author = {Liu, Xue and Khinast, Johannes G. and Glasser, Benjamin J.},
    number = {18},
    month = {9},
    pages = {4517--4530},
    volume = {63},
    publisher = {Pergamon},
    doi = {10.1016/j.ces.2008.06.013},
    issn = {00092509},
    keywords = {Catalyst, Crystallization, Drying, Impregnation, Preparation}
}

@article{Than2023,
    title = {{A unified model for the permeability, electrical conductivity and streaming potential coupling coefficient in variably saturated fractured media}},
    year = {2023},
    journal = {Geophysical Prospecting},
    author = {Thanh, Luong Duy and Van Nghia, Nguyen and Van Do, Phan and Tien Du, Pham and Jougnot, Damien},
    number = {2},
    month = {2},
    pages = {279--291},
    volume = {71},
    publisher = {John Wiley and Sons Inc},
    doi = {10.1111/1365-2478.13295},
    issn = {0016-8025},
    keywords = {Mathematical formulation, Petrophysics, Reservoir geophysics}
}

@article{Maatman1957,
    title = {{Adsorption and Exclusion in Impregnation of Porous Catalytic Supports}},
    year = {1957},
    journal = {Industrial {\&} Engineering Chemistry},
    author = {Maatman, R. W. and Prater, C. D.},
    number = {2},
    month = {2},
    pages = {253--257},
    volume = {49},
    doi = {10.1021/ie50566a040},
    issn = {0019-7866}
}

@article{Jurtz2019,
    title = {{Advances in fixed-bed reactor modeling using particle-resolved computational fluid dynamics (CFD)}},
    year = {2019},
    journal = {Reviews in Chemical Engineering},
    author = {Jurtz, Nico and Kraume, Matthias and Wehinger, Gregor D.},
    number = {2},
    month = {2},
    pages = {139--190},
    volume = {35},
    doi = {10.1515/revce-2017-0059},
    issn = {2191-0235}
}

@article{Yang2014,
    title = {{An analytical model for permeability of isotropic porous media}},
    year = {2014},
    journal = {Physics Letters A},
    author = {Yang, Xiaohu and Lu, Tian Jian and Kim, Tongbeum},
    number = {30-31},
    month = {6},
    pages = {2308--2311},
    volume = {378},
    publisher = {North-Holland},
    doi = {10.1016/j.physleta.2014.06.002},
    issn = {03759601},
    keywords = {Algorithm branching, Isotropic porous media, Permeability, Tortuosity}
}

@article{Erol2017,
    title = {{An Analytical Model of Porosity–Permeability for Porous and Fractured Media}},
    year = {2017},
    journal = {Transport in Porous Media},
    author = {Erol, Selçuk and Fowler, Sarah Jane and Harcou{\"{e}}t-Menou, Virginie and Laenen, Ben},
    number = {2},
    month = {11},
    pages = {327--358},
    volume = {120},
    publisher = {Springer Netherlands},
    doi = {10.1007/S11242-017-0923-Z/FIGURES/9},
    issn = {15731634},
    keywords = {Analytical solution, Fracture network, Fracture porosity, Matrix porosity, Permeability}
}

@article{Vincent1974,
    title = {{Concentration profiles in impregnation of porous catalysts*1}},
    year = {1974},
    journal = {Journal of Catalysis},
    author = {Vincent, Richard C. and Merril, Robert P.},
    number = {2},
    month = {11},
    pages = {206--217},
    volume = {35},
    publisher = {Academic Press},
    doi = {10.1016/0021-9517(74)90199-7},
    issn = {00219517}
}

@article{Schluender2004,
    title = {{Drying of Porous Material During the Constant and the Falling Rate Period: A Critical Review of Existing Hypotheses}},
    year = {2004},
    journal = {Drying Technology},
    author = {Schl{\"{u}}nder, E.-U.},
    number = {6},
    month = {6},
    pages = {1517--1532},
    volume = {22},
    doi = {10.1081/DRT-120038738},
    issn = {0737-3937}
}

@article{Noorithaya2019,
    title = {{Drying of supported catalysts for high metal concentrations: A reduced parameter model}},
    year = {2019},
    journal = {Chemical Engineering Science},
    author = {Noorithaya, Anusha V. and Bishop, Cody and Sarkar, Prateek and Khinast, Johannes G. and Glasser, Benjamin J.},
    month = {10},
    pages = {361--374},
    volume = {206},
    publisher = {Pergamon},
    doi = {10.1016/j.ces.2019.05.014},
    issn = {00092509}
}

@article{Liu2012,
    title = {{Drying of supported catalysts for low melting point precursors: Impact of metal loading and drying methods on the metal distribution}},
    year = {2012},
    journal = {Chemical Engineering Science},
    author = {Liu, Xue and Khinast, Johannes G. and Glasser, Benjamin J.},
    pages = {187--199},
    volume = {79},
    publisher = {Elsevier},
    doi = {10.1016/j.ces.2012.05.046},
    issn = {00092509},
    keywords = {Catalyst preparation, Drying, Low melting point, Metal distribution, Metal loading, Microwave drying}
}

@article{Liu2010,
    title = {{Drying of Supported Catalysts: A Comparison of Model Predictions and Experimental Measurements of Metal Profiles}},
    year = {2010},
    journal = {Industrial {\&} Engineering Chemistry Research},
    author = {Liu, Xue and Khinast, Johannes G. and Glasser, Benjamin J.},
    number = {6},
    month = {3},
    pages = {2649--2657},
    volume = {49},
    doi = {10.1021/ie9014606},
    issn = {0888-5885}
}

@article{Zapp2022,
    title = {{Environmental impacts of rare earth production}},
    year = {2022},
    journal = {MRS Bulletin},
    author = {Zapp, Petra and Schreiber, Andrea and Marx, Josefine and Kuckshinrichs, Wilhelm},
    number = {3},
    month = {3},
    pages = {267--275},
    volume = {47},
    doi = {10.1557/s43577-022-00286-6},
    issn = {0883-7694}
}

@article{Wu1998,
    title = {{Gas Flow in Porous Media with Klinkenberg Effects}},
    year = {1998},
    journal = {Transport in Porous Media},
    author = {Wu, Yu-Shu and Pruess, Karsten and Persoff, Peter},
    pages = {117--137},
    volume = {32},
    doi = {10.1023/A:1006535211684},
    keywords = {Klinkenberg constant, Klinkenberg effect, air permeability tests, air venting, gas flow, pneumatic analysis, unsaturated-zone flow}
}

@article{Lekhal2001b,
    title = {{Impact of drying on the catalyst profile in supported impregnation catalysts}},
    year = {2001},
    journal = {Chemical Engineering Science},
    author = {Lekhal, Azzeddine and Glasser, Benjamin J. and Khinast, Johannes G.},
    number = {15},
    month = {8},
    pages = {4473--4487},
    volume = {56},
    publisher = {Pergamon},
    doi = {10.1016/S0009-2509(01)00120-8},
    issn = {00092509}
}

@article{Lekhal2004,
    title = {{Influence of pH and ionic strength on the metal profile of impregnation catalysts}},
    year = {2004},
    journal = {Chemical Engineering Science},
    author = {Lekhal, Azzeddine and Glasser, Benjamin J. and Khinast, Johannes G.},
    number = {5},
    month = {3},
    pages = {1063--1077},
    volume = {59},
    publisher = {Pergamon},
    doi = {10.1016/J.CES.2003.12.009},
    issn = {0009-2509}
}

@article{Metzger2005,
    title = {{Influence of Pore Size Distribution on Drying Kinetics: A Simple Capillary Model}},
    year = {2005},
    journal = {Drying Technology},
    author = {Metzger, Thomas and Tsotsas, Evangelos},
    number = {9-11},
    month = {9},
    pages = {1797--1809},
    volume = {23},
    publisher = {Taylor {\&} Francis Group},
    doi = {10.1080/07373930500209830},
    keywords = {Capillary porous media, Drying curves, Moisture profiles, Temperature profiles}
}

@article{Bornhorst2016,
    title = {{Influence of pore structure and impregnation–drying conditions on the solid distribution in porous support materials}},
    year = {2016},
    journal = {Drying Technology},
    author = {B{\"{o}}rnhorst, M. and Walzel, P. and Rahimi, A. and Kharaghani, A. and Tsotsas, E. and Nestle, N. and Besser, A. and Kleine J{\"{a}}ger, F. and Metzger, T.},
    number = {16},
    month = {12},
    pages = {1964--1978},
    volume = {34},
    publisher = {Taylor and Francis Inc.},
    doi = {10.1080/07373937.2016.1147048},
    issn = {0737-3937},
    keywords = {Crystallization, drying, impregnation, pore structure, solid distribution}
}

@article{VanDeWater2005,
    title = {{Insights into the preparation of supported catalysts: A spatially resolved Raman and UV-Vis spectroscopic study into the drying process of CoMo/{$\gamma$}-Al2O3 catalyst bodies}},
    year = {2005},
    journal = {Journal of Physical Chemistry B},
    author = {Van De Water, Leon G.A. and Bergwerff, Jaap A. and Leliveld, Bob G. and Weckhuysen, Bert M. and De Jong, Krijn P.},
    number = {30},
    pages = {14513--14522},
    volume = {109},
    doi = {10.1021/jp051037e},
    issn = {15206106}
}

@article{Armstrong2013,
    title = {{Interfacial velocities and capillary pressure gradients during Haines jumps}},
    year = {2013},
    journal = {Physical Review E - Statistical, Nonlinear, and Soft Matter Physics},
    author = {Armstrong, Ryan T. and Berg, Steffen},
    number = {4},
    month = {10},
    pages = {043010},
    volume = {88},
    publisher = {American Physical Society},
    doi = {10.1103/PHYSREVE.88.043010/FIGURES/9/MEDIUM},
    issn = {15393755},
    keywords = {4755nb, 4756+r, PACS number(s)}
}

@article{Vu2018,
    title = {{Mass and Heat Transport Models for Analysis of the Drying Process in Porous Media: A Review and Numerical Implementation}},
    year = {2018},
    journal = {International Journal of Chemical Engineering},
    author = {Vu, Hong Thai and Tsotsas, Evangelos},
    pages = {1--13},
    volume = {2018},
    publisher = {Hindawi Limited},
    doi = {10.1155/2018/9456418},
    issn = {1687-806X}
}

@article{Rieder2023,
    title = {{Modeling the drying process of porous catalysts - impact of viscosity and surface tension}},
    year = {2023},
    journal = {Chemical Engineering Science},
    author = {Rieder, D.R. and Peters, E.A.J.F. and Kuipers, J.A.M.},
    month = {12},
    pages = {119261},
    volume = {282},
    doi = {10.1016/j.ces.2023.119261},
    issn = {00092509}
}

@article{Lysova2005,
    title = {{Noninvasive In Situ Visualization of Supported Catalyst Preparations Using Multinuclear Magnetic Resonance Imaging}},
    year = {2005},
    journal = {Journal of the American Chemical Society},
    author = {Lysova, Anna A. and Koptyug, Igor V. and Sagdeev, Renad Z. and Parmon, Valentin N. and Bergwerff, Jaap A. and Weckhuysen, Bert M.},
    number = {34},
    month = {8},
    pages = {11916--11917},
    volume = {127},
    doi = {10.1021/ja053456v},
    issn = {0002-7863}
}

@article{Bergwerff2008,
    title = {{On the interaction between Co- and Mo-complexes in impregnation solutions used for the preparation of Al2O3-supported HDS catalysts: A combined Raman/UV–vis–NIR spectroscopy study}},
    year = {2008},
    journal = {Catalysis Today},
    author = {Bergwerff, Jaap A. and Visser, Tom and Weckhuysen, Bert M.},
    number = {1},
    month = {1},
    pages = {117--125},
    volume = {130},
    publisher = {Elsevier},
    doi = {10.1016/j.cattod.2007.06.037},
    issn = {09205861}
}

@article{Gupta2014,
    title = {{Paradoxical drying of a fired-clay brick due to salt crystallization}},
    year = {2014},
    journal = {Chemical Engineering Science},
    author = {Gupta, Sonia and Huinink, Hendrik P. and Prat, Marc and Pel, Leo and Kopinga, Klass},
    month = {4},
    pages = {204--211},
    volume = {109},
    publisher = {Pergamon},
    doi = {10.1016/J.CES.2014.01.023},
    issn = {0009-2509},
    keywords = {Critical moisture content, Crystallization, Drying, Efflorescence, Porous media, Salt weathering}
}

@article{Miao2021,
    title = {{Permeability Models for two-phase flow in fractal porous-fracture media with the transfer of fluids from porous matrix to fracture}},
    year = {2021},
    journal = {Fractals},
    author = {Miao, Tongjun and Chen, Aimin and Xu, Yan and Cheng, Sujun and Zhang, Liwei and Yan, Changbin and Yu, Boming},
    number = {06},
    month = {9},
    pages = {2150148},
    volume = {29},
    publisher = {World Scientific},
    doi = {10.1142/S0218348X21501486},
    issn = {0218-348X},
    keywords = {Fractal, Fracture, Permeability, Porous media, Transfer}
}

@article{Lekhal2001a,
    title = {{Predicting the Effect of Drying on Supported Coimpregnation Catalysts}},
    year = {2001},
    journal = {Industrial {\&} Engineering Chemistry Research},
    author = {Lekhal, Azzeddine and Khinast, Johannes G. and Glasser, Benjamin J.},
    number = {18},
    month = {9},
    pages = {3989--3999},
    volume = {40},
    doi = {10.1021/ie010126k},
    issn = {0888-5885}
}

@article{Bergwerff2007,
    title = {{Probing the Transport of Paramagnetic Complexes inside Catalyst Bodies in a Quantitative Manner by Magnetic Resonance Imaging}},
    year = {2007},
    journal = {Angewandte Chemie International Edition},
    author = {Bergwerff, Jaap A. and Lysova, Anna A. and Espinosa Alonso, Leticia and Koptyug, Igor V. and Weckhuysen, Bert M.},
    number = {38},
    month = {9},
    pages = {7224--7227},
    volume = {46},
    publisher = {John Wiley {\&} Sons, Ltd},
    doi = {10.1002/anie.200701399},
    issn = {14337851},
    keywords = {MRI, cobalt, heterogeneous catalysis, supported catalysts}
}

@article{Munnik2015,
    title = {{Recent Developments in the Synthesis of Supported Catalysts}},
    year = {2015},
    journal = {Chemical Reviews},
    author = {Munnik, Peter and de Jongh, Petra E. and de Jong, Krijn P.},
    number = {14},
    month = {7},
    pages = {6687--6718},
    volume = {115},
    publisher = {American Chemical Society},
    doi = {10.1021/cr500486u},
    issn = {0009-2665}
}

@article{Bergwerff2005,
    title = {{Spatially Resolved Raman and UV-visible-NIR Spectroscopy on the Preparation of Supported Catalyst Bodies: Controlling the Formation of H2PMo11CoO405- Inside Al2O3 Pellets During Impregnation}},
    year = {2005},
    journal = {Chemistry - A European Journal},
    author = {Bergwerff, Jaap A. and van de Water, Leon G. A. and Visser, Tom and de Peinder, Peter and Leliveld, Bob R. G. and de Jong, Krijn P. and Weckhuysen, Bert M.},
    number = {16},
    month = {8},
    pages = {4591--4601},
    volume = {11},
    publisher = {John Wiley {\&} Sons, Ltd},
    doi = {10.1002/chem.200500116},
    issn = {0947-6539},
    keywords = {Raman microscopy, UV/Vis spectroscopy, heterometallic complexes, hydrodesulfurization, supported catalysts}
}

@article{VandeWater2006,
    title = {{Spatially resolved UV–vis microspectroscopy on the preparation of alumina-supported Co Fischer–Tropsch catalysts: Linking activity to Co distribution and speciation}},
    year = {2006},
    journal = {Journal of Catalysis},
    author = {van de Water, Leon G. A. and Bezemer, G. and Bergwerff, Jaap A. and Versluijshelder, M. and Weckhuysen, Bert M. and de Jong, Krijn P.},
    number = {2},
    month = {9},
    pages = {287--298},
    volume = {242},
    publisher = {Academic Press},
    doi = {10.1016/j.jcat.2006.06.004},
    issn = {00219517}
}

@article{Dutcher2010,
    title = {{Surface Tensions of Inorganic Multicomponent Aqueous Electrolyte Solutions and Melts}},
    year = {2010},
    journal = {The Journal of Physical Chemistry A},
    author = {Dutcher, Cari S. and Wexler, Anthony S. and Clegg, Simon L.},
    number = {46},
    month = {11},
    pages = {12216--12230},
    volume = {114},
    isbn = {243.15373.15},
    doi = {10.1021/jp105191z},
    issn = {1089-5639}
}

@article{Mahiuddin1996,
    title = {{Temperature and concentration dependence of the viscocity of aqueous sodium nitrate and sodium thiosulphate electrolytic systems}},
    year = {1996},
    journal = {Fluid Phase Equilibria},
    author = {Mahiuddin, Sekh and Ismail, Kochi},
    number = {1-2},
    month = {8},
    pages = {231--243},
    volume = {123},
    doi = {10.1016/S0378-3812(96)90031-X},
    issn = {03783812},
    keywords = {Electrolyte solution, Sodium nitrate, Sodium thiosulphate, Viscosity}
}

@book{Lee1985,
    title = {{The Distribution of Active Ingredients in Supported Catalysts prepared by Impregnation}},
    year = {1985},
    booktitle = {Catalysis Reviews-Science and Engineering},
    author = {Lee, Sheng-Yi and Aris, Rutherford},
    number = {2},
    month = {6},
    pages = {207--340},
    volume = {27},
    publisher = {Taylor {\&} Francis Group},
    isbn = {0161494850806},
    doi = {10.1080/01614948508064737},
    issn = {15205703}
}

@book{Whitaker2000,
    title = {{The Method of Volume Averaging}},
    year = {1999},
    booktitle = {Journal of Fluid Mechanics},
    author = {Whitaker, Stephen},
    number = {1},
    series = {Theory and Applications of Transport in Porous Media},
    volume = {13},
    publisher = {Springer Netherlands},
    address = {Dordrecht},
    isbn = {978-90-481-5142-4},
    doi = {10.1007/978-94-017-3389-2},
    issn = {0022-1120}
}

@incollection{Mooiman2016,
    title = {{The Precious Metals Industry}},
    year = {2016},
    booktitle = {Metal Sustainability},
    author = {Mooiman, Michael B. and Sole, Kathryn C. and Dinham, Nicholas},
    month = {8},
    pages = {361--396},
    publisher = {John Wiley {\&} Sons, Ltd},
    address = {Chichester, UK},
    isbn = {9781119009115},
    doi = {10.1002/9781119009115.ch16},
    keywords = {Precious metals, demand, emerging technologies, geopolitics, grades, industry challenges, prices, production, recycling, substitution, sustainability, thrifting}
}

@article{Veldsink1995,
    title = {{The use of the dusty-gas model for the description of mass transport with chemical reaction in porous media}},
    year = {1995},
    journal = {The Chemical Engineering Journal and the Biochemical Engineering Journal},
    author = {Veldsink, J.W. and van Damme, R.M.J. and Versteeg, G.F. and van Swaaij, W.P.M.},
    number = {2},
    month = {4},
    pages = {115--125},
    volume = {57},
    publisher = {Elsevier},
    doi = {10.1016/0923-0467(94)02929-6},
    issn = {09230467},
    keywords = {Dusty-gas model, Fick model, Mass transport, Porous media}
}
